# Supplementary material for: Jumping over baselines with new methods to predict activation maps from resting-state fMRI
Source: Sci Rep. 2021 Feb 10;11:3480. doi: 10.1038/s41598-021-82681-8 (PMC7875973; doi:10.1038/s41598-021-82681-8)
Supplement: Supplementary file 1 — Supplementary Information 1 [file 41598_2021_82681_MOESM1_ESM.csv]

	MMP-RR-PCR	Rest-Task GICA-RR	Rest-Rest GICA-RR	MMP-RR-DR	MMP-RR	AF-Mod	GRP-RR	Group Mean	RR-Anatomical	MMP-ParcelRR	GICA-DR-OLS	Group Z-Stat	MMP-OLS	AF
MEAN	0.582	0.581	0.58	0.578	0.574	0.571	0.568	0.561	0.557	0.551	0.55	0.54	0.409	0.302
REL	0.766	0.763	0.764	0.759	0.759	0.741	0.748	0.726	0.727	0.745	0.74	0.693	0.639	0.46
TOM	0.765	0.764	0.763	0.76	0.758	0.737	0.747	0.721	0.72	0.747	0.731	0.685	0.634	0.421
MATCH	0.751	0.749	0.749	0.745	0.745	0.731	0.734	0.713	0.714	0.736	0.726	0.679	0.621	0.479
MATH-STORY	0.729	0.739	0.735	0.73	0.732	0.729	0.716	0.654	0.654	0.737	0.705	0.642	0.609	0.618
2BK	0.739	0.735	0.735	0.73	0.729	0.709	0.716	0.695	0.694	0.701	0.705	0.666	0.604	0.397
RANDOM	0.733	0.731	0.73	0.729	0.725	0.708	0.714	0.692	0.69	0.708	0.695	0.654	0.585	0.433
PLACE	0.735	0.732	0.731	0.728	0.727	0.717	0.718	0.701	0.7	0.692	0.698	0.65	0.594	0.4
0BK	0.723	0.718	0.718	0.715	0.713	0.704	0.704	0.69	0.689	0.677	0.687	0.64	0.577	0.375
TOOL	0.712	0.708	0.708	0.704	0.701	0.691	0.691	0.678	0.676	0.68	0.681	0.644	0.562	0.399
0BK_PLACE	0.692	0.688	0.687	0.686	0.684	0.682	0.678	0.667	0.666	0.651	0.658	0.624	0.53	0.391
2BK_PLACE	0.693	0.691	0.69	0.687	0.685	0.674	0.676	0.66	0.658	0.658	0.661	0.628	0.539	0.368
REWARD	0.687	0.685	0.684	0.681	0.677	0.665	0.667	0.647	0.645	0.66	0.662	0.625	0.544	0.412
BODY	0.683	0.679	0.679	0.676	0.672	0.661	0.664	0.65	0.649	0.649	0.652	0.627	0.525	0.358
PUNISH	0.669	0.666	0.663	0.662	0.658	0.646	0.647	0.629	0.627	0.643	0.643	0.613	0.517	0.395
FACE	0.676	0.67	0.67	0.667	0.664	0.649	0.654	0.639	0.638	0.624	0.633	0.608	0.518	0.304
2BK_BODY	0.662	0.658	0.658	0.655	0.652	0.64	0.643	0.629	0.627	0.636	0.637	0.618	0.502	0.363
0BK_TOOL	0.653	0.65	0.65	0.647	0.642	0.643	0.636	0.631	0.628	0.627	0.627	0.602	0.476	0.367
CUE	0.643	0.651	0.649	0.645	0.642	0.639	0.635	0.62	0.619	0.632	0.612	0.572	0.478	0.421
CUE-AVG	0.644	0.651	0.649	0.646	0.642	0.638	0.636	0.621	0.621	0.633	0.617	0.552	0.489	0.405
2BK_TOOL	0.65	0.647	0.646	0.643	0.639	0.629	0.629	0.619	0.616	0.624	0.625	0.604	0.482	0.362
2BK_FACE	0.654	0.65	0.649	0.647	0.643	0.63	0.632	0.618	0.616	0.62	0.621	0.607	0.49	0.338
FACES	0.619	0.619	0.618	0.615	0.612	0.616	0.609	0.601	0.597	0.603	0.592	0.57	0.435	0.397
SHAPES	0.597	0.601	0.6	0.596	0.592	0.599	0.589	0.58	0.576	0.561	0.581	0.559	0.405	0.417
0BK_BODY	0.586	0.582	0.583	0.58	0.576	0.575	0.572	0.568	0.564	0.558	0.561	0.552	0.396	0.304
0BK_FACE	0.575	0.57	0.57	0.568	0.564	0.56	0.56	0.556	0.553	0.522	0.537	0.528	0.386	0.233
STORY	0.549	0.556	0.554	0.552	0.551	0.521	0.539	0.514	0.511	0.551	0.532	0.511	0.38	0.186
T	0.534	0.531	0.532	0.532	0.526	0.532	0.527	0.529	0.526	0.484	0.502	0.513	0.327	0.243
FACES-SHAPES	0.545	0.539	0.536	0.536	0.528	0.523	0.523	0.516	0.515	0.52	0.492	0.474	0.366	0.221
2BK-0BK	0.512	0.512	0.508	0.507	0.505	0.513	0.495	0.484	0.479	0.528	0.511	0.487	0.327	0.402
AVG	0.53	0.527	0.527	0.526	0.519	0.521	0.517	0.51	0.508	0.491	0.494	0.493	0.341	0.262
T-AVG	0.531	0.529	0.53	0.53	0.523	0.533	0.525	0.533	0.528	0.454	0.497	0.498	0.309	0.197
RF	0.52	0.517	0.516	0.516	0.508	0.514	0.507	0.508	0.505	0.472	0.48	0.49	0.327	0.201
LH	0.516	0.516	0.515	0.515	0.504	0.512	0.506	0.507	0.504	0.457	0.482	0.484	0.317	0.213
LH-AVG	0.517	0.519	0.518	0.518	0.51	0.516	0.51	0.52	0.516	0.453	0.487	0.503	0.3	0.09
RANDOM-TOM	0.496	0.492	0.49	0.489	0.484	0.497	0.479	0.477	0.474	0.49	0.466	0.485	0.301	0.353
LF	0.513	0.51	0.509	0.509	0.502	0.505	0.502	0.502	0.498	0.468	0.471	0.485	0.313	0.185
PLACE-AVG	0.504	0.497	0.496	0.496	0.493	0.507	0.489	0.493	0.487	0.471	0.443	0.489	0.296	0.281
MATH	0.504	0.501	0.501	0.501	0.495	0.473	0.484	0.474	0.471	0.501	0.488	0.479	0.327	0.122
RH	0.495	0.495	0.495	0.494	0.486	0.494	0.487	0.486	0.482	0.444	0.463	0.465	0.294	0.206
FACE-AVG	0.495	0.487	0.486	0.485	0.481	0.481	0.476	0.476	0.469	0.473	0.424	0.469	0.282	0.291
RH-AVG	0.486	0.487	0.487	0.486	0.48	0.487	0.481	0.492	0.486	0.419	0.458	0.469	0.267	0.115
RF-AVG	0.466	0.467	0.466	0.465	0.46	0.468	0.462	0.474	0.468	0.403	0.415	0.448	0.248	0.092
LF-AVG	0.465	0.463	0.462	0.463	0.457	0.466	0.458	0.472	0.466	0.4	0.413	0.435	0.245	0.055
BODY-AVG	0.398	0.394	0.395	0.394	0.388	0.392	0.388	0.398	0.392	0.369	0.356	0.404	0.196	0.108
MATCH-REL	0.353	0.354	0.354	0.356	0.346	0.363	0.348	0.35	0.341	0.333	0.336	0.364	0.168	0.269
TOOL-AVG	0.311	0.305	0.304	0.304	0.295	0.3	0.291	0.315	0.303	0.294	0.281	0.336	0.131	0.176
PUNISH-REWARD	0.096	0.096	0.096	0.095	0.093	0.102	0.093	0.118	0.105	0.086	0.091	0.173	0.026	0.086
