# Supplementary material for: Jumping over baselines with new methods to predict activation maps from resting-state fMRI
Source: Sci Rep. 2021 Feb 10;11:3480. doi: 10.1038/s41598-021-82681-8 (PMC7875973; doi:10.1038/s41598-021-82681-8)
Supplement: Supplementary file 2 — Supplementary Information 2 [file 41598_2021_82681_MOESM2_ESM.csv]

	MMP-RR-PCR	Rest-Task GICA-RR	Rest-Rest GICA-RR	MMP-RR-DR	MMP-RR	AF-Mod	GRP-RR	Group Mean	RR-Anatomical	MMP-ParcelRR	GICA-DR-OLS	Group Z-Stat	MMP-OLS	AF
MEAN	0.025	0.022	0.02	0.018	0.011	0.001	-0.002	-0.02	-0.098	-0.029	-0.076	-2.649	-0.686	-940632.771
REL	0.095	0.086	0.088	0.08	0.078	0.022	0.04	-0.021	-0.087	0.03	-0.062	-3.204	-0.537	-2297521.704
TOM	0.107	0.102	0.096	0.094	0.083	0.024	0.048	-0.022	-0.09	0.045	-0.056	-3.258	-0.511	-4063035.33
MATCH	0.081	0.071	0.073	0.067	0.059	0.025	0.028	-0.022	-0.095	0.039	-0.066	-3.48	-0.596	-2716221.733
MATH-STORY	0.151	0.179	0.168	0.155	0.166	0.158	0.124	-0.019	-0.085	0.157	0.061	-1.963	-0.336	-282755.818
2BK	0.092	0.083	0.083	0.072	0.074	0.015	0.035	-0.024	-0.095	-0.014	-0.076	-1.045	-0.497	-1182910.045
RANDOM	0.081	0.077	0.074	0.075	0.065	0.019	0.033	-0.02	-0.093	0.02	-0.073	-2.771	-0.545	-4061690.458
PLACE	0.07	0.06	0.057	0.051	0.05	0.019	0.022	-0.022	-0.094	-0.052	-0.103	-1.867	-0.589	-965346.968
0BK	0.06	0.048	0.048	0.041	0.038	0.011	0.012	-0.023	-0.094	-0.063	-0.094	-1.192	-0.583	-1250291.134
TOOL	0.062	0.054	0.053	0.045	0.043	0.011	0.014	-0.021	-0.1	-0.023	-0.079	-1.494	-0.581	-1047548.118
0BK_PLACE	0.038	0.026	0.024	0.022	0.018	0.012	0.002	-0.021	-0.093	-0.063	-0.094	-1.975	-0.664	-546003.116
2BK_PLACE	0.052	0.047	0.046	0.039	0.035	0.009	0.012	-0.023	-0.101	-0.032	-0.091	-2.09	-0.627	-1033948.366
REWARD	0.067	0.061	0.057	0.057	0.049	0.019	0.023	-0.02	-0.094	0.007	-0.048	-3.146	-0.539	-976646.385
BODY	0.047	0.039	0.04	0.033	0.028	0.0	0.007	-0.023	-0.094	-0.033	-0.08	-1.613	-0.593	-1429015.359
PUNISH	0.06	0.055	0.048	0.049	0.042	0.014	0.016	-0.021	-0.098	0.006	-0.056	-3.31	-0.588	-666174.275
FACE	0.05	0.038	0.04	0.033	0.03	-0.007	0.007	-0.027	-0.102	-0.062	-0.114	-1.384	-0.595	-732123.083
2BK_BODY	0.046	0.04	0.039	0.034	0.032	0.001	0.011	-0.021	-0.09	-0.014	-0.056	-2.221	-0.562	-877546.337
0BK_TOOL	0.024	0.016	0.017	0.012	0.005	0.001	-0.011	-0.022	-0.113	-0.035	-0.077	-1.87	-0.738	-825311.656
CUE	0.027	0.044	0.041	0.035	0.02	0.019	0.002	-0.017	-0.089	0.014	-0.098	-9.776	-0.688	-5853287.768
CUE-AVG	0.025	0.038	0.035	0.031	0.011	0.012	-0.005	-0.019	-0.096	0.013	-0.097	-11.297	-0.682	-5293763.983
2BK_TOOL	0.039	0.033	0.032	0.027	0.023	-0.001	0.002	-0.021	-0.1	-0.016	-0.065	-1.713	-0.621	-890898.033
2BK_FACE	0.046	0.038	0.038	0.033	0.03	-0.001	0.006	-0.024	-0.104	-0.023	-0.086	-1.661	-0.61	-480804.67
FACES	0.014	0.015	0.012	0.008	0.001	0.009	-0.008	-0.019	-0.101	-0.013	-0.069	-3.65	-0.746	-880524.147
SHAPES	0.008	0.014	0.013	0.008	-0.004	0.012	-0.01	-0.019	-0.098	-0.044	-0.046	-3.64	-0.734	-538566.554
0BK_BODY	0.006	-0.001	0.0	-0.002	-0.011	-0.011	-0.019	-0.022	-0.104	-0.043	-0.073	-1.535	-0.732	-1245430.971
0BK_FACE	0.005	-0.004	-0.003	-0.006	-0.011	-0.017	-0.018	-0.025	-0.098	-0.077	-0.1	-1.599	-0.711	-617639.447
STORY	0.026	0.033	0.031	0.03	0.028	-0.009	0.013	-0.016	-0.075	0.025	-0.019	-4.435	-0.536	-482269.634
T	-0.016	-0.018	-0.017	-0.018	-0.025	-0.018	-0.025	-0.02	-0.113	-0.085	-0.092	-1.383	-0.898	-236227.856
FACES-SHAPES	0.017	0.011	0.004	0.006	-0.003	-0.013	-0.011	-0.02	-0.09	-0.018	-0.099	-2.615	-0.659	-247146.447
2BK-0BK	0.017	0.01	0.008	0.008	0.002	0.015	-0.01	-0.019	-0.105	0.032	-0.019	-1.815	-0.668	-100109.264
AVG	0.011	0.006	0.007	0.007	-0.003	-0.001	-0.006	-0.016	-0.092	-0.037	-0.076	-1.774	-0.718	-194630.22
T-AVG	-0.028	-0.03	-0.029	-0.029	-0.039	-0.026	-0.036	-0.023	-0.121	-0.139	-0.104	-1.13	-0.984	-86920.081
RF	-0.002	-0.005	-0.006	-0.005	-0.016	-0.01	-0.016	-0.017	-0.091	-0.059	-0.093	-2.119	-0.728	-179995.523
LH	-0.005	-0.006	-0.007	-0.005	-0.019	-0.011	-0.018	-0.016	-0.092	-0.074	-0.078	-2.346	-0.709	-63500.533
LH-AVG	-0.022	-0.02	-0.023	-0.021	-0.032	-0.024	-0.034	-0.018	-0.091	-0.102	-0.092	-3.225	-0.826	-499450.47
RANDOM-TOM	0.004	-0.001	-0.001	-0.002	-0.009	0.007	-0.015	-0.015	-0.084	-0.004	-0.055	-4.323	-0.683	-18761.948
LF	-0.003	-0.005	-0.007	-0.005	-0.015	-0.013	-0.016	-0.017	-0.092	-0.058	-0.093	-2.071	-0.769	-331533.112
PLACE-AVG	-0.007	-0.017	-0.017	-0.016	-0.02	-0.002	-0.025	-0.02	-0.113	-0.048	-0.133	-1.846	-0.805	-15150.453
MATH	0.013	0.009	0.009	0.011	0.005	-0.02	-0.009	-0.018	-0.083	0.01	-0.035	-4.228	-0.593	-242997.845
RH	-0.006	-0.008	-0.007	-0.008	-0.018	-0.009	-0.017	-0.017	-0.091	-0.062	-0.075	-1.98	-0.763	-49992.747
FACE-AVG	-0.002	-0.013	-0.014	-0.015	-0.02	-0.019	-0.025	-0.023	-0.112	-0.028	-0.116	-1.482	-0.818	-210027.135
RH-AVG	-0.026	-0.025	-0.025	-0.026	-0.033	-0.025	-0.032	-0.02	-0.101	-0.096	-0.081	-2.147	-0.828	-44493.434
RF-AVG	-0.027	-0.025	-0.026	-0.027	-0.033	-0.024	-0.031	-0.017	-0.096	-0.096	-0.12	-2.259	-0.819	-27104.002
LF-AVG	-0.026	-0.028	-0.03	-0.028	-0.034	-0.025	-0.033	-0.017	-0.104	-0.096	-0.123	-2.557	-0.858	-217395.485
BODY-AVG	-0.022	-0.026	-0.025	-0.025	-0.033	-0.026	-0.032	-0.02	-0.109	-0.043	-0.096	-1.575	-0.853	-91476.217
MATCH-REL	-0.02	-0.017	-0.017	-0.015	-0.022	-0.008	-0.018	-0.021	-0.099	-0.032	-0.051	-3.646	-0.752	-20170.165
TOOL-AVG	-0.026	-0.032	-0.032	-0.031	-0.04	-0.034	-0.042	-0.021	-0.111	-0.033	-0.062	-1.173	-0.836	-20230.362
PUNISH-REWARD	-0.036	-0.036	-0.035	-0.036	-0.038	-0.03	-0.037	-0.02	-0.114	-0.034	-0.047	-1.622	-0.949	-75151.823
